# Supplementary material for: The Human Interference Scoring System (HISS): A New Tool for Quantifying Food Quality Based on Its Level of Processing
Source: Nutrients. 2024 Feb 14;16(4):536. doi: 10.3390/nu16040536 (PMC10892936; doi:10.3390/nu16040536)
Supplement: Supplementary file 1 [file nutrients-16-00536-s001.zip]

Archive with 2 entries (2 files):
- HISS 5 Food Recalls.pdf
- HISS Scoring Sheet.pdf
